# Supplementary material for: Mosquito-borne heartworm Dirofilaria immitis in dogs from Australia
Source: Parasit Vectors. 2016 Oct 7;9:535. doi: 10.1186/s13071-016-1821-x (PMC5055658; doi:10.1186/s13071-016-1821-x)
Supplement: Additional file 1: Table S1. — Summary of the Dirofilaria immitis diagnostics. (XLSX 16 kb) [file 13071_2016_1821_MOESM1_ESM.xlsx]

## Sheet: TableS1
Additional file 1. Table S1. Summary of the Dirofilaria immitis diagnostics
Sample	Ct value (DOG)		HRM real-time PCR (filaria) 12S mtDNA				real-time PCR (specific D. immitis) cox1 mtDNA			History					Serology for Dirofilaria immitis		Parasitology	Heartworm prevention
FVS-CN#	Run	Result	Mff/1 mL	Cluster	Species (HRM)	Sequencing	Mff/1 mL	RESULT	Sequencing	Domiciled (Queensland)	2015	Age (years)	Clinical signs	Clinical signs (details)	WITNESS	DIROCHEK	Knott's test	Prevention	Active	Brand of preventitive
1	n/a	bad	0	n/a	no result	n/a	7.2984	POSITIVE	poor sequencing	Mackay Region	2015-05-01	13	Present	intermittent coughing	Positive	Positive	Positive	rigorous	Milbemycine oxime	Interceptor Spectrum (Elanco)
2	n/a	bad	0	n/a	no result	n/a	0	NEGATIVE	n/a	Cairns	2015-05-01	2	Present	coughing	Positive	Positive	Positive	rigorous	Milbemycine oxime	Panoramis (Elanco)
3	27.61	good	9.97095	Cluster 3	Acanthocheilonema reconditum	Dirofilaria immitis	13.9437	POSITIVE	poor sequencing	Mackay Region	2015-04-01	9	Present	recent lethargy	Positive	Positive	Positive	rigorous	Selamectin	Revolution for dogs (Zoetis)
4	35.0333	poor	165.189	Cluster 1	Dirofilaria immitis	Dirofilaria immitis	147.266	POSITIVE	Dirofilaria immitis	Mackay Region	2015-04-01	2	Absent		Positive	Positive	Positive	unknown	n/a	n/a
5	31.1187	poor	10.1481	Cluster 1	Dirofilaria immitis	Dirofilaria immitis	8.91063	POSITIVE	Dirofilaria immitis	Mackay Region	2015-05-01	2	Present	lethargy, coughing, reluctance to eat	Positive	Negative	Positive	inconsistent	n/a	n/a
6	26.7506	good	0	n/a	no result	n/a	0	NEGATIVE	n/a	Mackay Region	2015-04-01	7.5	Present	increased panting, no coughing	Positive	Positive	Positive	unknown	n/a	n/a
7	26.3516	good	835.013	Cluster 1	Dirofilaria immitis	poor sequencing	571.314	POSITIVE	Dirofilaria immitis	Mackay Region	2015-04-01	8	Absent		Positive	Positive	Positive	rigorous	Ivermectin	Heartgard 30 (Merial)
8	24.9064	good	214.655	Cluster 1	Dirofilaria immitis	poor sequencing	204.458	POSITIVE	Dirofilaria immitis	Mackay Region	2015-04-01	10	Absent		Positive	Positive	Positive	unknown	n/a	n/a
9	26.1653	good	118.124	Cluster 1	Dirofilaria immitis	poor sequencing	51.8439	POSITIVE	Dirofilaria immitis	Mackay Region	2015-05-01	n/a	Absent		Positive	Positive	Positive	inconsistent	n/a	n/a
10	27.7251	good	45.7377	Cluster 2	Dirofilaria immitis (LOW)	n/a	14.7978	POSITIVE	Dirofilaria immitis	Mackay Region	2015-06-01	5.5	Present	sick; heartworm signs	Positive	Positive	Positive	rigorous	Milbemycine oxime	Interceptor Spectrum (Elanco)
11	24.4778	good	23375.7	Cluster 1	Dirofilaria immitis	Dirofilaria immitis	60526.5	POSITIVE	Dirofilaria immitis	Mackay Region	2015-06-01	7	Absent		Positive	Positive	Positive	rigorous	Moxidectin	Advocate (Bayer)
12	30.2495	poor	624.15	Cluster 1	Dirofilaria immitis	Dirofilaria immitis	460.275	POSITIVE	Dirofilaria immitis	Mackay Region	2015-06-01	6	Absent		Positive	Positive	Positive	unknown	n/a	n/a
13	24.2511	good	126.321	Cluster 1	Dirofilaria immitis	poor sequencing	76.8385	POSITIVE	Dirofilaria immitis	Mackay Region	2015-05-01	3	Absent		Positive	Positive	Positive	inconsistent	n/a	n/a
14	32.9089	poor	3.25072	Cluster 1	Dirofilaria immitis	n/a	0.034681	SUSPECT	n/a	Mackay Region	2015-06-01	n/a	Present	increased respiratory rate and effort	Positive	Positive	Positive	inconsistent	Ivermectin	Heartgard 30 (Merial)
15	22.439	good	912.428	Cluster 1	Dirofilaria immitis	Dirofilaria immitis	609.952	POSITIVE	Dirofilaria immitis	Mackay Region	2015-05-01	10	Absent		Positive	Positive	Positive	rigorous	Ivermectin	unknown (Exelpet)
16	22.994	good	940.041	Cluster 1	Dirofilaria immitis	Dirofilaria immitis	260.795	POSITIVE	Dirofilaria immitis	Mackay Region	2015-05-01	3	Absent		Positive	Positive	Positive	unknown	n/a	n/a
17	24.8964	good	164.524	Cluster 1	Dirofilaria immitis	poor sequencing	517.61	POSITIVE	Dirofilaria immitis	Mackay Region	2015-06-01	4	Absent		Positive	Positive	Positive	unknown	n/a	n/a
18	25.2408	good	124.406	Cluster 1	Dirofilaria immitis	poor sequencing	239.461	POSITIVE	Dirofilaria immitis	Mackay Region	2015-05-01	7	Absent		Positive	Positive	Positive	unknown	n/a	n/a
19	24.6157	good	33.7774	Cluster 1	Dirofilaria immitis	poor sequencing	260.564	POSITIVE	Dirofilaria immitis	Mackay Region	2015-05-01	2	Absent		Positive	Positive	Positive	unknown	n/a	n/a
20	26.3461	good	1183.91	Cluster 1	Dirofilaria immitis	Dirofilaria immitis	3471.39	POSITIVE	Dirofilaria immitis	Mackay Region	2015-05-01	2	Absent		Positive	Positive	Positive	rigorous	Milbemycine oxime	Interceptor Spectrum (Elanco)
21	28.6377	good	36.2122	Cluster 1	Dirofilaria immitis	Dirofilaria immitis	129.529	POSITIVE	Dirofilaria immitis	Mackay Region	2015-05-01	10	Absent		Positive	Positive	Positive	inconsistent	n/a	n/a
22	28.2193	good	70.0679	Cluster 1	Dirofilaria immitis	Dirofilaria immitis	51.5048	POSITIVE	Dirofilaria immitis	Mackay Region	2015-05-01	5.08333	Absent		Positive	Positive	Positive	inconsistent	n/a	n/a
23	28.8364	good	60.0963	Cluster 1	Dirofilaria immitis	Dirofilaria immitis	416.174	POSITIVE	Dirofilaria immitis	Mackay Region	2015-06-01	7	Absent		Positive	Positive	Positive	unknown	n/a	n/a
24	38.7807	poor	1.16978	not assigned	n/a	n/a	77.4831	POSITIVE	Dirofilaria immitis	Mackay Region	2015-05-01	3	Absent		Positive	Positive	Positive	inconsistent	n/a	n/a
25	26.6014	good	4542.68	Cluster 1	Dirofilaria immitis	poor sequencing	8041.72	POSITIVE	Dirofilaria immitis	Mackay Region	2015-06-01	2.08333	Absent		Positive	Positive	Positive	rigorous	Milbemycine oxime	Interceptor Spectrum (Elanco)
26	24.5059	good	58.0357	Cluster 1	Dirofilaria immitis	poor sequencing	318.81	POSITIVE	Dirofilaria immitis	Mackay Region	2015-05-01	3	Absent		Positive	Positive	Positive	unknown	n/a	n/a
27	34.0932	poor	15.8742	Cluster 2	Dirofilaria immitis (LOW)	Dirofilaria immitis	156.956	POSITIVE	Dirofilaria immitis	Mackay Region	2015-04-01	3	Absent		Positive	Positive	Positive	unknown	n/a	n/a
28	28.7878	good	11214.4	Cluster 1	Dirofilaria immitis	Dirofilaria immitis	1477.6	POSITIVE	Dirofilaria immitis	Mackay Region	2015-04-01	6.66667	Absent		Positive	Positive	Positive	rigorous	Milbemycine oxime	Interceptor Spectrum (Elanco)
29	36.6772	poor	0	n/a	no result	n/a	11.8898	POSITIVE	Dirofilaria immitis (SNP)	Mackay Region	2015-05-01	5	Present	mild coughing during exercise/when excited	Positive	Positive	Positive	inconsistent	n/a	n/a
30	24.3162	good	2021.73	Cluster 1	Dirofilaria immitis	poor sequencing	9550.58	POSITIVE	Dirofilaria immitis	Mackay Region	2015-06-01	1.75	Absent		Positive	Positive	Positive	rigorous	Milbemycine oxime	Interceptor Spectrum (Elanco)
31	23.8934	good	176.613	Cluster 2	Dirofilaria immitis (LOW)	poor sequencing	217.103	POSITIVE	Dirofilaria immitis	Mackay Region	2015-05-01	4	Absent		Positive	Positive	Positive	unknown	n/a	n/a
32	24.1386	good	14.6401	Cluster 2	Dirofilaria immitis (LOW)	Dirofilaria immitis	320.868	POSITIVE	Dirofilaria immitis	Mackay Region	2015-06-01	2	Absent		Positive	Positive	Positive	unknown	n/a	n/a
33	28.7753	good	41.0075	Cluster 1	Dirofilaria immitis	poor sequencing	44.9906	POSITIVE	Dirofilaria immitis	Mackay Region	2015-04-01	6	Absent		Positive	Positive	Positive	inconsistent	n/a	n/a
34	23.7343	good	8744.62	Cluster 1	Dirofilaria immitis	poor sequencing	15975.6	POSITIVE	Dirofilaria immitis	Mackay Region	2015-04-01	2.75	Absent		Positive	Positive	Positive	rigorous	Moxidectin	Advocate (Bayer)
35	37.4204	poor	197.678	Cluster 1	Dirofilaria immitis	poor sequencing	320.242	POSITIVE	Dirofilaria immitis	Toowoomba	2015-05-01	3	Absent		Positive	Positive	Positive	unknown	n/a	n/a
36	24.8227	good	44966.2	Cluster 1	Dirofilaria immitis	poor sequencing	1866.03	POSITIVE	Dirofilaria immitis	Mackay Region	2015-04-01	3.83333	Absent		Positive	Positive	Positive	rigorous	Milbemycine oxime	Panoramis (Elanco)
37	35.5742	poor	31.0691	Cluster 1	Dirofilaria immitis	Dirofilaria immitis	5717.4	POSITIVE	Dirofilaria immitis	Mackay Region	2015-06-01	6.08333	Absent		Positive	Positive	Positive	rigorous	Milbemycine oxime	Interceptor Spectrum (Elanco)
38	28.7809	good	142.457	Cluster 1	Dirofilaria immitis	poor sequencing	4504.55	POSITIVE	Dirofilaria immitis	Mackay Region	2015-05-01	2	Absent		Positive	Positive	Positive	rigorous	Milbemycine oxime	Interceptor Spectrum (Elanco)
39	27.3914	good	772.868	Cluster 1	Dirofilaria immitis	Dirofilaria immitis	276.262	POSITIVE	Dirofilaria immitis	Mackay Region	2015-05-01	2	Absent		Positive	Negative	Positive	unknown	n/a	n/a
n/a -not applicable
